# Supplementary material for: Hydrothermal Assembly, Structural Multiplicity, and Catalytic Knoevenagel Condensation Reaction of a Series of Coordination Polymers Based on a Pyridine-Tricarboxylic Acid
Source: Molecules. 2023 Nov 8;28(22):7474. doi: 10.3390/molecules28227474 (PMC10673224; doi:10.3390/molecules28227474)
Supplement: Supplementary file 1 [file molecules-28-07474-s001.zip]

Archive with 1 entries (1 files):
- molecules-2676930-supplementary.pdf
